# Supplementary material for: Caspase Inhibition Modulates Monocyte-Derived Macrophage Polarization in Damaged Tissues
Source: Int J Mol Sci. 2023 Feb 19;24(4):4151. doi: 10.3390/ijms24044151 (PMC9964254; doi:10.3390/ijms24044151)
Supplement: Supplementary file 1 [file ijms-24-04151-s001.zip]

Archive with 1 entries (1 files):
- ijms-2135444-supplementary.pdf
